# Supplementary material for: Genome-wide investigation of synthetic rescue interactions in Alzheimer’s disease implicates glial lipid and sterol metabolism
Source: Alzheimers Res Ther. 2026 Apr 11;18:146. doi: 10.1186/s13195-026-02009-4 (PMC13262459; doi:10.1186/s13195-026-02009-4)
Supplement: Supplementary file 2 — Additional file 2: Table S1. Single-variant analysis results in the ADSP cohort. Table S2. The list of candidate SR gene pairs. [file 13195_2026_2009_MOESM2_ESM.xlsx]

## Sheet: Table S1
Table S1 Single-variant analysis results in the ADSP cohort
Model	Chr	Pos	Ref	Alt	Gene	rsID	Function	Case (n=5,571)			Control (n=4,324)			Dominant		Recessive		SIFT	CADD	VAF (ADSP)		VAF (1KGP)
								Ref	Het	Hom	Ref	Het	Hom	p-value	OR	p-value	OR			Case	Control	All	AFR	AMR	EAS	EUR	SAS
Dom	6	41129252	C	T	TREM2	rs75932628	Nonsynonymous SNV	5473	91	1	4307	17	0	4.74517e-09	4.73	0.931593	28429.4	0.026	26.1	0.0176	0.0039	0.00199681	.	0.0043	.	0.005	0.002
Dom	8	23049292	C	T	TNFRSF10A	rs2230229	Nonsynonymous SNV	356	1335	3880	210	1080	3034	1.00581e-06	0.64	0.210329	0.95	1	0.189	0.9361	0.9514	0.91254	0.8759	0.902	0.9772	0.8628	0.954
Dom	11	59940599	T	A	MS4A6A	rs7232	Nonsynonymous SNV	2605	2293	673	1869	1826	629	1.76566e-06	0.82	0.000111593	0.79	0.289	7.075	0.5324	0.5678	0.214058	0.0401	0.2277	0.0575	0.3608	0.4499
Dom, Rec	12	994487	G	C	WNK1	rs7955371	Nonsynonymous SNV	217	10	5344	109	7	4208	3.63532e-09	0.48	3.72553e-09	0.49	1	11.12	0.961	0.9748	0.986821	0.9516	0.9971	1	1	1
Dom	17	43923654	G	C	SPPL2C	rs12185233	Nonsynonymous SNV	3590	1732	249	2591	1519	214	1.1467e-07	0.8	0.197799	0.88	0.02	23.3	0.3556	0.4008	0.0860623	0.0151	0.1571	0.001	0.2396	0.0613
Dom	17	43923683	A	G	SPPL2C	rs12185268	Nonsynonymous SNV	3601	1724	246	2612	1499	213	5.28926e-07	0.81	0.168652	0.88	1	0.231	0.3536	0.3959	0.086262	0.0151	0.1585	0.001	0.2396	0.0613
Dom	17	43924073	T	C	SPPL2C	rs12373123	Nonsynonymous SNV	3529	1790	252	2553	1557	214	1.61985e-06	0.82	0.259656	0.9	0.091	23.2	0.3665	0.4096	0.0860623	0.0151	0.1571	0.001	0.2396	0.0613
Dom	17	43924130	G	A	SPPL2C	rs12373139	Nonsynonymous SNV	3538	1781	252	2565	1544	215	2.23402e-06	0.82	0.240297	0.89	0.358	4.086	0.3649	0.4068	0.0860623	0.0151	0.1571	0.001	0.2396	0.0613
Dom	17	44061023	G	A	MAPT	rs62063786	Nonsynonymous SNV	3524	1796	251	2543	1568	213	8.20193e-07	0.81	0.278868	0.9	0.015	7.229	0.3674	0.4119	0.0876597	0.0204	0.1571	0.001	0.2406	0.0613
Dom	17	44061036	T	C	MAPT	rs62063787	Nonsynonymous SNV	3523	1797	251	2541	1570	213	7.24983e-07	0.81	0.278868	0.9	1	0.086	0.3676	0.4124	0.0876597	0.0204	0.1571	0.001	0.2406	0.0613
Dom	17	44067400	T	C	MAPT	rs10445337	Nonsynonymous SNV	3528	1793	250	2550	1561	213	1.25486e-06	0.82	0.262768	0.9	1	18.95	0.3667	0.4103	0.0876597	0.0204	0.1571	0.001	0.2406	0.0613
Dom	17	44108906	A	G	KANSL1	rs34579536	Nonsynonymous SNV	3537	1783	251	2567	1545	212	3.2942e-06	0.82	0.299316	0.9	0.395	14.04	0.3651	0.4063	0.086262	0.0151	0.1571	0.001	0.2406	0.0613
Dom	17	44117119	A	G	KANSL1	rs34043286	Nonsynonymous SNV	3535	1785	251	2556	1555	213	1.69203e-06	0.82	0.278868	0.9	1	20.2	0.3655	0.4089	0.086262	0.0151	0.1571	0.001	0.2406	0.0613
Dom	19	15198292	C	G	OR1I1	rs8104843	Nonsynonymous SNV	422	1293	3856	253	1035	3036	3.22697e-08	0.62	0.0396617	0.91	1	0.051	0.9243	0.9415	0.671725	0.3767	0.7723	0.622	0.829	0.8885
Dom	19	45296806	C	T	CBLC	rs3208856	Nonsynonymous SNV	5283	285	3	3994	320	10	4.82402e-07	0.65	0.0185541	0.21	0.132	16.17	0.0517	0.0763	0.019369	0.0446	0.0173	.	0.0229	0.0031
Dom	19	45315445	G	A	BCAM	rs28399653	Nonsynonymous SNV	5303	264	4	4013	302	9	3.50314e-07	0.64	0.0626404	0.32	0.017	17.17	0.0481	0.0719	0.0167732	0.0295	0.0216	.	0.0288	0.001
Dom	19	45316588	G	A	BCAM	rs28399654	Nonsynonymous SNV	5305	262	4	3989	326	9	8.62077e-10	0.59	0.0626404	0.32	0.624	4.924	0.0477	0.0775	0.00878594	0.0015	0.0173	.	0.0288	0.001
Dom, Rec	19	45409167	C	G	APOE	rs440446	Nonsynonymous SNV	737	2358	2476	744	1864	1716	3.41086e-10	1.43	1.75152e-06	1.22	.	5.862	0.8677	0.8279	0.626198	0.8812	0.5778	0.4276	0.6372	0.5092
Dom, Rec	19	45411941	T	C	APOE	rs429358	Nonsynonymous SNV	3368	2037	166	3765	541	18	1.46644e-166	4.4	3.92407e-15	7.12	1	12.04	0.3954	0.1293	0.150559	0.2678	0.1037	0.0863	0.1551	0.0869
Abbreviations: Dom, dominant model; Rec, recessive model; Ref, reference allele; Alt, alternative allele; Het, heterozygote; Hom, homozygote; OR, odds ratio; VAF, variant allele frequency;
ADSP, Alzheimer's disease sequencing project; 1KGP, 1000 genome project; AFR, African; AMR, Admixed Americans; EAS, East Asians; EUR, Europeans; SAS, South Asians

## Sheet: Table S2
Table S2. The list of candidate SR gene pairs
Risk gene	Rescuer gene	OR (case)	OR (control)	p-value	FDR
APOE	OR52H1	0.252769	3.02579	2.29033e-06	0.0301636
APOE	CERS3	0.766468	1.47763	7.3993e-06	0.0348638
APOE	KIAA1671	0.745491	3.97912	7.94164e-06	0.0348638
APOE	RBAK-RBAKDN	0.575778	3.66851	1.51928e-05	0.0468259
APOE	APOF	0.738005	2.71854	1.77775e-05	0.0468259
APOE	ODF1	0.581682	2.54999	2.30263e-05	0.0497249
APOE	ZNF222	0.697414	2.36776	3.08884e-05	0.0497249
APOE	NR4A1	0.516942	2.57648	3.47503e-05	0.0497249
APOE	RGS13	0.609402	4.56673	3.71493e-05	0.0497249
APOE	PLEKHG4	0.800364	1.36375	3.77562e-05	0.0497249
APOE	HTN3	0.620962	4.45833	5.1588e-05	0.0558631
APOE	SULT2A1	0.586131	3.96529	5.88145e-05	0.0558631
APOE	SYNPO	0.713949	2.23753	5.94815e-05	0.0558631
APOE	LPP	0.921244	2.12954	6.39168e-05	0.0558631
APOE	OR1G1	0.532115	2.85616	6.73559e-05	0.0558631
APOE	WDR19	0.841182	2.91345	6.7867e-05	0.0558631
APOE	CEACAM1	0.877257	2.74348	7.35777e-05	0.057001
APOE	OR10Z1	0.633685	2.66833	8.74177e-05	0.0636075
APOE	TEX2	1.0007	3.47383	9.59327e-05	0.0636075
APOE	TRIM52	0.8524	1.26616	9.65945e-05	0.0636075
APOE	ARMC7	0.484807	5.95539	0.000106822	0.0647746
APOE	C4orf50	0.775856	1.96126	0.000108204	0.0647746
APOE	LIG1	0.876569	2.13105	0.000117245	0.0655758
APOE	ANKRD18A	0.751912	1.61539	0.0001195	0.0655758
APOE	AKR1C4	0.160166	3.41075	0.000135597	0.0702699
APOE	UBE2U	0.891122	5.3474	0.000138726	0.0702699
APOE	PMPCB	0.911117	2.84276	0.000151794	0.0740419
APOE	SEC31A	0.582093	2.66086	0.000163362	0.0768387
APOE	DMC1	0.362559	4.32773	0.000183046	0.0819093
APOE	NFATC3	0.520187	3.09902	0.000186582	0.0819093
APOE	DUSP13	0.852781	1.24077	0.000216864	0.0921324
APOE	ZNF804B	0.84688	1.23086	0.000224596	0.0924351
APOE	C1orf105	0.776766	2.75696	0.000232206	0.0926712
APOE	ATG2A	0.850823	1.43189	0.000243996	0.0945127
APOE	HLA-DOA	0.537662	1.47674	0.000253692	0.0954607
TREM2	ZNF510	1.04077	11.2397	2.93265e-06	0.0250653
TREM2	LPP	2.06579	12.8025	9.79835e-06	0.0418732
Abbreviations: OR, odds ratio; FDR, false discovery rate
